# Supplementary material for: Access to mifepristone, misoprostol, and contraceptive medicines in eight countries in the Eastern Mediterranean Region: descriptive analyses of country-level assessments
Source: Reprod Health. 2024 Jun 4;20(Suppl 1):192. doi: 10.1186/s12978-024-01805-1 (PMC11149213; doi:10.1186/s12978-024-01805-1)
Supplement: Supplementary file 1 — Supplementary Material 1. [file 12978_2024_1805_MOESM1_ESM.xlsx]

## Sheet: Additional File 1
	ADDITIONAL FILE 1
		National Family Planning (or abortion) Guidelines/ Protocol	WHO EML	National EML	Registered in National Regulatory Authority; If so, number of products	Included in Public Procurement List/ Plan in past 2 years	Forecasting tools for medicines include this product	If country has a pharmacovigilance system, medicine included in the PV or QC system	Are Emergency contraceptives restricted?	What is the abortion restriction?
	Afghanistan
	Oral contraceptives								No registered product but currently import EC or have imported EC products previously
	Ethinylestradiol + norethisterone: Tablet: 35 micrograms + 1 mg	N	Y	Y
	Levonorgestrel: Tablet: 30 micrograms; 750 micrograms (pack of two); 1.5 mg	N	Y	Y
	Ethinylestradiol + levonorgestrel. Tablet: 30 micrograms + 150 micrograms		Y			N
	Injectable Contraceptives
	Estradiol cypionate + medroxyprogesterone acetate: Injection: 5 mg + 25 mg	Y	Y	N
	Norethisterone enantate: Oily solution: 200 mg/ mL in 1- mL ampoule	Y	Y	N
	Medroxyprogesterone acetate: Injection (intramuscular): 150 mg/ mL in 1- mL vial. Injection (subcutaneous): 104 mg/0.65 mL in pre-filled syringe or single-dose injection delivery system.		Y			N
	ergometrine/ methylergometrine (200 μg, IM/IV)		Y			N
	Intrauterine Device
	Levonorgestrel-releasing intrauterine: system with reservoir containing 52 mg of levonorestrel	Y	Y	N		N
	Copper-containing device		Y
	Implants
	Levonorgestrel-releasing implant: Two-rod levonorgestrel-releasing implant, each rod containing 75 mg of levonorgestrel (150 mg total)	N	Y	Y
	etonogestrel-releasing implant: Single-rod etonogestrel-releasing implant, containing 68 mg of etonogestrel		Y
	Intravaginal
	progesterone vaginal ring: Progesterone-releasing vaginal ring containing 2.074 g of micronized progesterone		Y
	Emergency
	Emergency contraceptive pills			Y
	Ulipristal Tablet: 30 mg		Y
	Abortion Medications									2: To Save a Woman's Life
	Mifepristone	Y	Y	N
	Misoprostol (either 400 μg or 600 μg, PO)		Y		Y			Y
	combination of oxytocin plus ergometrine (5 IU/500 μg) oxytocin and ergometrine fixed-dose combination		Y
	misoprostol 25 μg		Y			N
	IV Oxytocin		Y		Y	N		Y
	oxytocin (10 IU, IM/IV)		Y		Y	N		Y
	Iraq
	Oral Contraceptives								No registered product but currently import EC or have imported EC products previously
	Ethinylestradiol + levonorgestrel. Tablet: 30 micrograms + 150 micrograms	Y	Y	Y	Y;1	Y	Y	N
	Ethinylestradiol+norethisterone: Tablet: 35 micrograms + 1mg	Y	Y	Y	N	N	N	N
	Injectable Contraceptives
	Estradiol cypionate + medroxyprogesterone acetate: Injection: 5 mg + 25 mg	N	Y	N	N	N	N	N
	Medroxyprogesterone acetate: Injection (intramuscular): 150 mg/ mL in 1- mL vial. Injection (subcutaneous): 104 mg/0.65 mL in pre-filled syringe or single-dose injection delivery system.	Y	Y	Y	Y;1	N	N	N
	Norethisterone enantate: Oily solution: 200 mg/ mL in 1- mL ampoule	Y	Y	N	N	N	N	N
	Other
	Diaphragms	Y	Y	Y	N/A	Y	Y	N
	Condoms	Y	Y	Y	N/A	Y	Y	N
	Intrauterine Device
	Copper-containing device	Y	Y	Y	N	N	N	N
	Levonogestrel-releasing intrauterine: system with reservoir containing 52mg of levonorestal	Y	Y	Y	Y;1	N	N	N
	Implants
	etonogestrel-releasing implant: Single-rod etonogestrel-releasing implant, containing 68 mg of etonogestrel	Y	Y	N	N	N	N	N
	Levonogestrel releasing implant: two-rod levonogestrel releasing implant; each rod containing 75 mg of levonogestrel (150 mg)	Y	Y	N	N	N	N	N
	Intravaginal
	progesterone vaginal ring: Progesterone-releasing vaginal ring containing 2.074 g of micronized progesterone	Y	Y	N	N	N	N	N
	Emergency
	Levonogestrel: Tablet: 30 micrograms; 750 micrograms (pack of two); 1.5mg	Y	Y	N	N	N	N	N
	Ulipristal Tablet: 30 mg (as acetate)	Y	Y	N	N	N	N	N
	Abortion Medications									Prohibited Altogether
	Mifepristone	N	Y	Y	N	N	N	N
	the combination regimen (mifepristone and misoprostol)	N	Y	N	N	N	N	N
	Lebanon
	Oral Contraceptives								Have at least one EC pill brand registered
	Ethinylestradiol + levonorgestrel. Tablet: 30 micrograms + 150 micrograms	Y	Y	Y	Y	Y	Y	Y
	Ethinylestradiol+norethisterone: Tablet: 35 micrograms + 1mg	Y	Y	Y	Y	Y	Y	N
	Levonogestrel: Tablet: 30 micrograms; 750 micrograms (pack of two); 1.5mg	Y	Y	Y	Y	N	Y	Y
	Ulipristal Tablet: 30 mg (as acetate)	Y	Y	Y	Y	Y	Y	Y
	Injectable Contraceptives
	Estradiol cypionate + medroxyprogesterone acetate: Injection: 5 mg + 25 mg	Y	Y	Y	Y	Y	Y	N
	Medroxyprogesterone acetate: Injection (intramuscular): 150 mg/ mL in 1- mL vial. Injection (subcutaneous): 104 mg/0.65 mL in pre-filled syringe or single-dose injection delivery system.	Y	Y	Y	Y	Y	Y	Y
	Norethisterone enantate: Oily solution: 200 mg/ mL in 1- mL ampoule	Y	Y	Y	Y	Y	Y	N
	Intrauterine Device
	Copper-containing device	Y	Y	Y	N	Y	Y	Y
	Levonogestrel-releasing intrauterine: system with reservoir containing 52mg of levonorestal	Y	Y	Y	Y	Y	Y	Y
	Other
	Diaphragms	Y		Y	Y	Y	Y	N
	Condoms	Y		Y	N	Y	Y	Y
	Implants
	etonogestrel-releasing implant: Single-rod etonogestrel-releasing implant, containing 68 mg of etonogestrel	Y	Y	Y	Y	Y	Y	Y
	Levonogestrel releasing implant: two-rod levonogestrel releasing implant; each rod containing 75 mg of levonogestrel (150 mg)	Y	Y	Y	Y	Y	Y	Y
	Intravaginal
	progesterone vaginal ring: Progesterone-releasing vaginal ring containing 2.074 g of micronized progesterone	Y	Y	Y	Y	Y	Y	N
	Emergency
	Emergency contraceptive pills	Y	Y	Y	Y	Y	Y	Y
	Abortion Medications									2. To Save the Woman's Life
	Mifepristone	Y	Y	N	N	N	N	N
	the combination regimen (mifepristone and misoprostol)	Y	Y	N	N	N	N	N
	Libya
	Oral contraceptives								No EC pill brands registered and appear not to import EC
	Ethinylestradiol + levonorgestrel. Tablet: 30 micrograms + 150 micrograms		Y	Y	N	Y	Y	N
	Ethinylestradiol + norethisterone: Tablet: 35 micrograms + 1 mg		Y	Y	N	Y	Y	N
	Levonogestrel: Tablet: 30 micrograms; 750 micrograms (pack of two); 1.5mg		Y	Y	N	Y	Y	N
	Ulipristal Tablet: 30 mg (as acetate)		Y	N	N	Y	Y	N
	Injectable Contraceptives
	Estradiol cypionate + medroxyprogesterone acetate: Injection: 5 mg + 25 mg		Y	N	N	N	N	N
	Medroxyprogesterone acetate: Injection (intramuscular): 150 mg/ mL in 1- mL vial. Injection (subcutaneous): 104 mg/0.65 mL in pre-filled syringe or single-dose injection delivery system.		Y	Y	N	Y	Y	N
	Norethisterone enantate: Oily solution: 200 mg/ mL in 1- mL ampoule		Y	N	N	N	N	N
	Intrauterine Device
	Copper-containing device		Y	Y	N	Y	Y	N
	Levonogestrel-releasing intrauterine: system with reservoir containing 52mg of levonorestal		Y	N	N	N	N	N
	Implants
	etonogestrel-releasing implant: Single-rod etonogestrel-releasing implant, containing 68 mg of etonogestrel		N	N	N	N	N	N
	Levonogestrel releasing implant: two-rod levonogestrel releasing implant; each rod containing 75 mg of levonogestrel (150 mg)		N	N	N	N	N	N
	Intravaginal
	progesterone vaginal ring: Progesterone-releasing vaginal ring containing 2.074 g of micronized progesterone		N	N	N	N	N	N
	Emergency
	Emergency contraceptive pills			N	N	N	N	N
	Abortion Medications									2: To Save a Woman's Life
	misoprostol 25 μg		Y	N		N
	misoprostol 200 mcg		Y	Y
	combination of oxytocin and ergometrine (5 IU/500 µg)	N		N
	oxytocin and ergometrine fixed-dose combination	N		N
	Ergometrine/ methylergometrine (200 µg, IM/IV)		Y			N	Y
	misoprostol (either 400 µg or 600 µg, PO)		Y			N	Y
	Mifepristone	N	Y	N	N	N	N	N
	Combination regimen (misoprostol and mifepristone)	N	Y	N	N	N	N	N
	Other
	Diaphragms		Y	N	N	N	N	N
	Condoms		Y	N	N	N	N	N
	Morocco
	Oral Contraceptives								have at least one EC pill brand registered
	Ethinylestradiol + levonorgestrel. Tablet: 30 micrograms + 150 micrograms	Y	Y	Y	10	Y	Y	Y
	Ethinylestradiol+norethisterone: Tablet: 35 micrograms + 1mg	N	Y	Y	1	N	N	Y
	Levonogestrel: Tablet: 30 micrograms; 750 micrograms (pack of two); 1.5mg	Y	Y	Y	6	Y	Y	Y
	Ulipristal Tablet: 30 mg (as acetate)	Y	Y	Y	1	Y	Y	Y
	Injectable Contraceptives
	Estradiol cypionate + medroxyprogesterone acetate: Injection: 5 mg + 25 mg	N	Y	N	0	N	N	N
	Medroxyprogesterone acetate: Injection (intramuscular): 150 mg/ mL in 1- mL vial. Injection (subcutaneous): 104 mg/0.65 mL in pre-filled syringe or single-dose injection delivery system.	Y	Y	Y	1	Y	Y	Y
	Norethisterone enantate: Oily solution: 200 mg/ mL in 1- mL ampoule	Y	Y	Y	1	N	N	Y
	Intrauterine Device
	Copper-containing device	Y	Y	Y	1	Y	Y	Y
	Levonogestrel-releasing intrauterine: system with reservoir containing 52mg of levonorestal	Y	Y	Y	1	N	N	Y
	Other
	Diaphragms	Y	Y	N	N/A	N	N	Y
	Condoms	Y	Y	N	N/A	Y	Y	Y
	Implants
	etonogestrel-releasing implant: Single-rod etonogestrel-releasing implant, containing 68 mg of etonogestrel	Y	Y	Y	0	Y	Y	Y
	Levonogestrel releasing implant: two-rod levonogestrel releasing implant; each rod containing 75 mg of levonogestrel (150 mg)	N	Y	N	0	N	N	N
	Intravaginal
	progesterone vaginal ring: Progesterone-releasing vaginal ring containing 2.074 g of micronized progesterone	Y	Y	N	0	N	Y	Y
	Emergency
	Emergency contraceptive pills	Y	Y	Y	3	Y	Y	Y
	Abortion Medications									3. To Preserve Health
	Mifepristone	N	Y	N	0	N	N	N
	the combination regimen (mifepristone and misoprostol)	N	Y	N	0	N	N	N
	occupied Palestinian territory
	Oral contraceptives								No; primarily provided in cases of rape
	Ethinylestradiol + levonorgestrel	Y	Y			Y	Y	N
	Ethinylestradiol + norethisterone	N	Y			N	N	N
	Norethisterone enanthate:	Y	Y			N	N	N
	Levonorgestrel	Y	Y			Y	Y	N
	Injectable Contraceptives
	Estradiol cypionate + medroxyprogesterone acetate	N	Y			N	N	N
	Medroxyprogesterone acetate	N	Y			N	N	N
	Norethisterone enanthate	N	Y			N	N	N
	Intrauterine Device
	Copper-containing device	Y	Y			Y	Y	N
	Levonorgestrel-releasing intrauterine	N	Y			N	N	N
	Implants
	Etonogestrel-releasing implant	N	Y			N	N	N
	Levonorgestrel-releasing implant	N	Y			N	N	N
	Intravaginal
	Progesterone vaginal ring	N	Y			N	N	N
	Emergency
	Ulipristal	Y	Y			N	N	N
	Abortion Medications									2: To Save a Woman's Life
	Mifepristone	N	Y				N	N
	Misoprostol	Y	Y				Y	N
	Pakistan
	Oral contraceptive Pills		Y	Y					Have at least one EC pill brand registered
	Ethinylestradiol+norethisterone: Tablet: 35 micrograms + 1mg		Y	Y
	Intrauterine Device		Y	Y
	Misoprostol Tablets		Y	Y						3. To Preserve Health
	Condoms		Y	Y
	Somalia
	Male condom	Y	Y	Y					No EC pill brands registered and appear not to import EC
	Female condom	Y	Y	Y
	Oral contraceptive pills (combined)	Y	Y	Y
	Oral contraceptive pills (progesterone only)	Y	Y	Y
	Injectables	Y	Y	Y
	Implants	Y	Y	Y
	IUDs	Y	Y	Y
	Vaginal ring	Y	Y	Y
	Emergency contraceptive pills	Y	Y	Y
	Misoprostol tablets		Y	Y						2: To Save a Woman's Life
